# Supplementary material for: Structural Transformation of a BRAF Inhibitor into a Selective PKR Inhibitor
Source: J Med Chem. 2026 Jun 22;69(13):15227–46. doi: 10.1021/acs.jmedchem.5c03664 (PMC13371904; doi:10.1021/acs.jmedchem.5c03664)
Supplement: Supplementary file 2 [file jm5c03664_si_002.csv]

compound	SMILE	BRAF WT IC50 (nM)	BRAF V600E IC50 (nM)	PKR IC50 (nM)	PERK IC50 (nM)	GCN2 IC50 (nM)	HRI IC50 (nM)	HEK293T + polyIC, PKR IC50 (nM)	A375, BRAF V600E IC50 (nM)	HCT116 Kras G13D, BRAF WT peak activation (nM)	HEK293T + Tg, PERK IC50 (nM)	HEK293T + HF, GCN2 IC50 (nM)	HEK293T - HF, GCN2 peak activation (nM)	HEK293T + OM, HRI IC50 (nM)	NOD-SCID mice plasma 2 hr (nM)	NOD-SCID mice brain 2 hr (nM)	NOD-SCID mice plasma 4 hr (nM)	NOD-SCID mice brain 4 hr (nM)
dabrafenib	CC(C)(C1=NC(C2=C(F)C(NS(=O)(C3=C(F)C=CC=C3F)=O)=CC=C2)=C(C4=NC(N)=NC=C4)S1)C	55	26	69	26	828	114	120	2	41	10000	3300	1100
5a	CC(C)(C1=NC(C2=C(F)C(NS(=O)(C3=C(F)C=CC=C3F)=O)=CC=C2)=C(C4=NC(N)=NC(C)=C4)S1)C	>10000	>10000	263	6657	>10000	7711	1500	370	not detected	not detected	not detected	> 10000	not detected	1887 ± 125	25.9 ± 1.6	776 ± 395	12.0 ± 3.7
5b	CC(C)(C1=NC(C2=C(F)C(NS(=O)(C3=C(F)C=CC=C3F)=O)=CC=C2)=C(C4=NC(N)=NC(N)=C4)S1)C	375	502	213	176	>10000	5682
5c	CC(C)(C1=NC(C2=C(F)C(NS(=O)(C3=C(F)C=CC=C3F)=O)=CC=C2)=C(C4=NC(N)=NC(CC)=C4)S1)C	>10000	>10000	2104	>10000	>10000	>10000
5d	CC(C)(C1=NC(C2=C(F)C(NS(=O)(C3=C(F)C=CC=C3F)=O)=CC=C2)=C(C4=NC(N)=NC(OC)=C4)S1)C	>10000	>10000	1964	>10000	>10000	>10000
5e	CC(C)(C1=NC(C2=C(F)C(NS(=O)(C3=C(F)C=CC=C3F)=O)=CC=C2)=C(C4=NC(N)=NC=C4F)S1)C	87	126	69	132	359	159
5f	CC(C)(C1=NC(C2=C(F)C(NS(=O)(C3=C(F)C=CC=C3F)=O)=CC=C2)=C(C4=NC(NC)=NC(C)=C4)S1)C	>10000	>10000	299	4916	>10000	3512
9a	CC(C)(C1=NC(C2=C(F)C(NS(=O)(C3=C(Cl)C=CC=C3F)=O)=CC=C2)=C(C4=NC(N)=NC=C4)S1)C	2859	2175	185	61	3540	138
9b	CC(C)(C1=NC(C2=C(F)C(NS(=O)(C3=CC(F)=CC=C3F)=O)=CC=C2)=C(C4=NC(N)=NC=C4)S1)C	10	16	35	15	151	110
9c	CC(C)(C1=NC(C2=C(F)C(NS(=O)(C3=CC(C)=CC(F)=C3F)=O)=CC=C2)=C(C4=NC(N)=NC=C4)S1)C	411	158	58	16	460	416
9d	ClC(C=C(C=C1S(=O)(NC2=CC=CC(C3=C(SC(C(C)(C)C)=N3)C4=NC(N)=NC=C4)=C2F)=O)Cl)=C1F	343	321	898	95	4347	1173
9e	ClC(C(Cl)=C1S(=O)(NC2=CC=CC(C3=C(SC(C(C)(C)C)=N3)C4=NC(N)=NC=C4)=C2F)=O)=CC=C1F	28	53	68	7	226	136
9f	NC1=NC=CC(C(SC(C(C)(C)C)=N2)=C2C(C=CC=C3NS(C4=C(F)C=C(C)C=C4F)(=O)=O)=C3F)=N1	198	119	150	51	1192	694
9g	NC1=NC=CC(C(SC(C(C)(C)C)=N2)=C2C(C=CC=C3NS(C4=C(C)C=C(C)C=C4F)(=O)=O)=C3F)=N1	2310	1380	212	43	1724	1056
11	NC1=NC(C)=CC(C(SC(C(C)(C)C)=N2)=C2C(C=CC=C3NS(C4=CC(F)=CC=C4F)(=O)=O)=C3F)=N1	1177	1250	168	5225	>10000	7123
PIK75	CC1=C(S(=O)(N(N=CC2=CN=C3C=CC(Br)=CN23)C)=O)C=C([N+]([O-])=O)C=C1			12	17	267	743
gilteritinib	CCC1=C(NC2CCOCC2)N=C(NC3=CC(OC)=C(N4CCC(N5CCN(C)CC5)CC4)C=C3)C(C(N)=O)=N1			570	>10000	1422	> 10000
a-443654	CC1=C2C=C(C=CC2=NN1)C3=CC(=CN=C3)OC[C@H](CC4=CNC5=CC=CC=C54)N			233	23	>10000	> 10000
encorafenib	C[C@@H](CNC1=NC=CC(=N1)C2=CN(N=C2C3=C(C(=CC(=C3)Cl)NS(=O)(=O)C)F)C(C)C)NC(=O)OC			>10000
PLX7904	CCN(C)S(=O)(=O)NC1=C(C(=C(C=C1)F)C(=O)C2=CNC3=C2C=C(C=N3)C4=CN=C(N=C4)C5CC5)F			>10000
XP-102	CCCS(=O)(=O)NC1=C(C(=C(C=C1)F)N2C=C(C3=C2C=CC(=N3)N(C)C4CCN(CC4)CC)C5=CN=CN=C5)F			>10000
LXH254	CC1=C(C=C(C=C1)NC(=O)C2=CC(=NC=C2)C(F)(F)F)C3=CC(=NC(=C3)OCCO)N4CCOCC4			>10000
